# Supplementary material for: A PageRank-based heuristic for the minimization of open stacks problem
Source: PLoS One. 2018 Aug 30;13(8):e0203076. doi: 10.1371/journal.pone.0203076 (PMC6117050; doi:10.1371/journal.pone.0203076)
Supplement: S1 Dataset — Contains the files and links to get the datasets used in the experiments. (ZIP) [file pone.0203076.s002.zip]

Archive with 579 entries (575 files):
- MOSP_Instances/Challenge/
- MOSP_Instances/Challenge/Dataset_Description - Challenge.txt
- MOSP_Instances/Challenge/GP1.txt
- MOSP_Instances/Challenge/GP2.txt
- MOSP_Instances/Challenge/GP3.txt
- MOSP_Instances/Challenge/GP4.txt
- MOSP_Instances/Challenge/GP5.txt
- MOSP_Instances/Challenge/GP6.txt
- MOSP_Instances/Challenge/GP7.txt
- MOSP_Instances/Challenge/GP8.txt
- MOSP_Instances/Challenge/Miller.txt
- MOSP_Instances/Challenge/NWRS1.txt
- MOSP_Instances/Challenge/NWRS2.txt
- MOSP_Instances/Challenge/NWRS3.txt
- MOSP_Instances/Challenge/NWRS4.txt
- MOSP_Instances/Challenge/NWRS5.txt
- MOSP_Instances/Challenge/NWRS6.txt
- MOSP_Instances/Challenge/NWRS7.txt
- MOSP_Instances/Challenge/NWRS8.txt
- MOSP_Instances/Challenge/Shaw1.txt
- MOSP_Instances/Challenge/Shaw10.txt
- MOSP_Instances/Challenge/Shaw11.txt
- MOSP_Instances/Challenge/Shaw12.txt
- MOSP_Instances/Challenge/Shaw13.txt
- MOSP_Instances/Challenge/Shaw14.txt
- MOSP_Instances/Challenge/Shaw15.txt
- MOSP_Instances/Challenge/Shaw16.txt
- MOSP_Instances/Challenge/Shaw17.txt
- MOSP_Instances/Challenge/Shaw18.txt
- MOSP_Instances/Challenge/Shaw19.txt
- MOSP_Instances/Challenge/Shaw2.txt
- MOSP_Instances/Challenge/Shaw20.txt
- MOSP_Instances/Challenge/Shaw21.txt
- MOSP_Instances/Challenge/Shaw22.txt
- MOSP_Instances/Challenge/Shaw23.txt
- MOSP_Instances/Challenge/Shaw24.txt
- MOSP_Instances/Challenge/Shaw25.txt
- MOSP_Instances/Challenge/Shaw3.txt
- MOSP_Instances/Challenge/Shaw4.txt
- MOSP_Instances/Challenge/Shaw5.txt
- MOSP_Instances/Challenge/Shaw6.txt
- MOSP_Instances/Challenge/Shaw7.txt
- MOSP_Instances/Challenge/Shaw8.txt
- MOSP_Instances/Challenge/Shaw9.txt
- MOSP_Instances/Challenge/SP1.txt
- MOSP_Instances/Challenge/SP2.txt
- MOSP_Instances/Challenge/SP3.txt
- MOSP_Instances/Challenge/SP4.txt
- MOSP_Instances/Chu_Stuckey/
- MOSP_Instances/Chu_Stuckey/Dataset_Description - Chu_Stuckey.txt
- MOSP_Instances/Chu_Stuckey/Random-100-100-10-1.txt
- MOSP_Instances/Chu_Stuckey/Random-100-100-10-2.txt
- MOSP_Instances/Chu_Stuckey/Random-100-100-10-3.txt
- MOSP_Instances/Chu_Stuckey/Random-100-100-10-4.txt
- MOSP_Instances/Chu_Stuckey/Random-100-100-10-5.txt
- MOSP_Instances/Chu_Stuckey/Random-100-100-2-1.txt
- MOSP_Instances/Chu_Stuckey/Random-100-100-2-2.txt
- MOSP_Instances/Chu_Stuckey/Random-100-100-2-3.txt
- MOSP_Instances/Chu_Stuckey/Random-100-100-2-4.txt
- MOSP_Instances/Chu_Stuckey/Random-100-100-2-5.txt
- MOSP_Instances/Chu_Stuckey/Random-100-100-4-1.txt
- MOSP_Instances/Chu_Stuckey/Random-100-100-4-2.txt
- MOSP_Instances/Chu_Stuckey/Random-100-100-4-3.txt
- MOSP_Instances/Chu_Stuckey/Random-100-100-4-4.txt
- MOSP_Instances/Chu_Stuckey/Random-100-100-4-5.txt
- MOSP_Instances/Chu_Stuckey/Random-100-100-6-1.txt
- MOSP_Instances/Chu_Stuckey/Random-100-100-6-2.txt
- MOSP_Instances/Chu_Stuckey/Random-100-100-6-3.txt
- MOSP_Instances/Chu_Stuckey/Random-100-100-6-4.txt
- MOSP_Instances/Chu_Stuckey/Random-100-100-6-5.txt
- MOSP_Instances/Chu_Stuckey/Random-100-100-8-1.txt
- MOSP_Instances/Chu_Stuckey/Random-100-100-8-2.txt
- MOSP_Instances/Chu_Stuckey/Random-100-100-8-3.txt
- MOSP_Instances/Chu_Stuckey/Random-100-100-8-4.txt
- MOSP_Instances/Chu_Stuckey/Random-100-100-8-5.txt
- MOSP_Instances/Chu_Stuckey/Random-100-50-10-1.txt
- MOSP_Instances/Chu_Stuckey/Random-100-50-10-2.txt
- MOSP_Instances/Chu_Stuckey/Random-100-50-10-3.txt
- MOSP_Instances/Chu_Stuckey/Random-100-50-10-4.txt
- MOSP_Instances/Chu_Stuckey/Random-100-50-10-5.txt
- MOSP_Instances/Chu_Stuckey/Random-100-50-2-1.txt
- MOSP_Instances/Chu_Stuckey/Random-100-50-2-2.txt
- MOSP_Instances/Chu_Stuckey/Random-100-50-2-3.txt
- MOSP_Instances/Chu_Stuckey/Random-100-50-2-4.txt
- MOSP_Instances/Chu_Stuckey/Random-100-50-2-5.txt
- MOSP_Instances/Chu_Stuckey/Random-100-50-4-1.txt
- MOSP_Instances/Chu_Stuckey/Random-100-50-4-2.txt
- MOSP_Instances/Chu_Stuckey/Random-100-50-4-3.txt
- MOSP_Instances/Chu_Stuckey/Random-100-50-4-4.txt
- MOSP_Instances/Chu_Stuckey/Random-100-50-4-5.txt
- MOSP_Instances/Chu_Stuckey/Random-100-50-6-1.txt
- MOSP_Instances/Chu_Stuckey/Random-100-50-6-2.txt
- MOSP_Instances/Chu_Stuckey/Random-100-50-6-3.txt
- MOSP_Instances/Chu_Stuckey/Random-100-50-6-4.txt
- MOSP_Instances/Chu_Stuckey/Random-100-50-6-5.txt
- MOSP_Instances/Chu_Stuckey/Random-100-50-8-1.txt
- MOSP_Instances/Chu_Stuckey/Random-100-50-8-2.txt
- MOSP_Instances/Chu_Stuckey/Random-100-50-8-3.txt
- MOSP_Instances/Chu_Stuckey/Random-100-50-8-4.txt
- MOSP_Instances/Chu_Stuckey/Random-100-50-8-5.txt
- MOSP_Instances/Chu_Stuckey/Random-125-125-10-1.txt
- MOSP_Instances/Chu_Stuckey/Random-125-125-10-2.txt
- MOSP_Instances/Chu_Stuckey/Random-125-125-10-3.txt
- MOSP_Instances/Chu_Stuckey/Random-125-125-10-4.txt
- MOSP_Instances/Chu_Stuckey/Random-125-125-10-5.txt
- MOSP_Instances/Chu_Stuckey/Random-125-125-2-1.txt
- MOSP_Instances/Chu_Stuckey/Random-125-125-2-2.txt
- MOSP_Instances/Chu_Stuckey/Random-125-125-2-3.txt
- MOSP_Instances/Chu_Stuckey/Random-125-125-2-4.txt
- MOSP_Instances/Chu_Stuckey/Random-125-125-2-5.txt
- MOSP_Instances/Chu_Stuckey/Random-125-125-4-1.txt
- MOSP_Instances/Chu_Stuckey/Random-125-125-4-2.txt
- MOSP_Instances/Chu_Stuckey/Random-125-125-4-3.txt
- MOSP_Instances/Chu_Stuckey/Random-125-125-4-4.txt
- MOSP_Instances/Chu_Stuckey/Random-125-125-4-5.txt
- MOSP_Instances/Chu_Stuckey/Random-125-125-6-1.txt
- MOSP_Instances/Chu_Stuckey/Random-125-125-6-2.txt
- MOSP_Instances/Chu_Stuckey/Random-125-125-6-3.txt
- MOSP_Instances/Chu_Stuckey/Random-125-125-6-4.txt
- MOSP_Instances/Chu_Stuckey/Random-125-125-6-5.txt
- MOSP_Instances/Chu_Stuckey/Random-125-125-8-1.txt
- MOSP_Instances/Chu_Stuckey/Random-125-125-8-2.txt
- MOSP_Instances/Chu_Stuckey/Random-125-125-8-3.txt
- MOSP_Instances/Chu_Stuckey/Random-125-125-8-4.txt
- MOSP_Instances/Chu_Stuckey/Random-125-125-8-5.txt
- MOSP_Instances/Chu_Stuckey/Random-30-30-10-1.txt
- MOSP_Instances/Chu_Stuckey/Random-30-30-10-2.txt
- MOSP_Instances/Chu_Stuckey/Random-30-30-10-3.txt
- MOSP_Instances/Chu_Stuckey/Random-30-30-10-4.txt
- MOSP_Instances/Chu_Stuckey/Random-30-30-10-5.txt
- MOSP_Instances/Chu_Stuckey/Random-30-30-2-1.txt
- MOSP_Instances/Chu_Stuckey/Random-30-30-2-2.txt
- MOSP_Instances/Chu_Stuckey/Random-30-30-2-3.txt
- MOSP_Instances/Chu_Stuckey/Random-30-30-2-4.txt
- MOSP_Instances/Chu_Stuckey/Random-30-30-2-5.txt
- MOSP_Instances/Chu_Stuckey/Random-30-30-4-1.txt
- MOSP_Instances/Chu_Stuckey/Random-30-30-4-2.txt
- MOSP_Instances/Chu_Stuckey/Random-30-30-4-3.txt
- MOSP_Instances/Chu_Stuckey/Random-30-30-4-4.txt
- MOSP_Instances/Chu_Stuckey/Random-30-30-4-5.txt
- MOSP_Instances/Chu_Stuckey/Random-30-30-6-1.txt
- MOSP_Instances/Chu_Stuckey/Random-30-30-6-2.txt
- MOSP_Instances/Chu_Stuckey/Random-30-30-6-3.txt
- MOSP_Instances/Chu_Stuckey/Random-30-30-6-4.txt
- MOSP_Instances/Chu_Stuckey/Random-30-30-6-5.txt
- MOSP_Instances/Chu_Stuckey/Random-30-30-8-1.txt
- MOSP_Instances/Chu_Stuckey/Random-30-30-8-2.txt
- MOSP_Instances/Chu_Stuckey/Random-30-30-8-3.txt
- MOSP_Instances/Chu_Stuckey/Random-30-30-8-4.txt
- MOSP_Instances/Chu_Stuckey/Random-30-30-8-5.txt
- MOSP_Instances/Chu_Stuckey/Random-40-40-10-1.txt
- MOSP_Instances/Chu_Stuckey/Random-40-40-10-2.txt
- MOSP_Instances/Chu_Stuckey/Random-40-40-10-3.txt
- MOSP_Instances/Chu_Stuckey/Random-40-40-10-4.txt
- MOSP_Instances/Chu_Stuckey/Random-40-40-10-5.txt
- MOSP_Instances/Chu_Stuckey/Random-40-40-2-1.txt
- MOSP_Instances/Chu_Stuckey/Random-40-40-2-2.txt
- MOSP_Instances/Chu_Stuckey/Random-40-40-2-3.txt
- MOSP_Instances/Chu_Stuckey/Random-40-40-2-4.txt
- MOSP_Instances/Chu_Stuckey/Random-40-40-2-5.txt
- MOSP_Instances/Chu_Stuckey/Random-40-40-4-1.txt
- MOSP_Instances/Chu_Stuckey/Random-40-40-4-2.txt
- MOSP_Instances/Chu_Stuckey/Random-40-40-4-3.txt
- MOSP_Instances/Chu_Stuckey/Random-40-40-4-4.txt
- MOSP_Instances/Chu_Stuckey/Random-40-40-4-5.txt
- MOSP_Instances/Chu_Stuckey/Random-40-40-6-1.txt
- MOSP_Instances/Chu_Stuckey/Random-40-40-6-2.txt
- MOSP_Instances/Chu_Stuckey/Random-40-40-6-3.txt
- MOSP_Instances/Chu_Stuckey/Random-40-40-6-4.txt
- MOSP_Instances/Chu_Stuckey/Random-40-40-6-5.txt
- MOSP_Instances/Chu_Stuckey/Random-40-40-8-1.txt
- MOSP_Instances/Chu_Stuckey/Random-40-40-8-2.txt
- MOSP_Instances/Chu_Stuckey/Random-40-40-8-3.txt
- MOSP_Instances/Chu_Stuckey/Random-40-40-8-4.txt
- MOSP_Instances/Chu_Stuckey/Random-40-40-8-5.txt
- MOSP_Instances/Chu_Stuckey/Random-50-100-10-1.txt
- MOSP_Instances/Chu_Stuckey/Random-50-100-10-2.txt
- MOSP_Instances/Chu_Stuckey/Random-50-100-10-3.txt
- MOSP_Instances/Chu_Stuckey/Random-50-100-10-4.txt
- MOSP_Instances/Chu_Stuckey/Random-50-100-10-5.txt
- MOSP_Instances/Chu_Stuckey/Random-50-100-2-1.txt
- MOSP_Instances/Chu_Stuckey/Random-50-100-2-2.txt
- MOSP_Instances/Chu_Stuckey/Random-50-100-2-3.txt
- MOSP_Instances/Chu_Stuckey/Random-50-100-2-4.txt
- MOSP_Instances/Chu_Stuckey/Random-50-100-2-5.txt
- MOSP_Instances/Chu_Stuckey/Random-50-100-4-1.txt
- MOSP_Instances/Chu_Stuckey/Random-50-100-4-2.txt
- MOSP_Instances/Chu_Stuckey/Random-50-100-4-3.txt
- MOSP_Instances/Chu_Stuckey/Random-50-100-4-4.txt
- MOSP_Instances/Chu_Stuckey/Random-50-100-4-5.txt
- MOSP_Instances/Chu_Stuckey/Random-50-100-6-1.txt
- MOSP_Instances/Chu_Stuckey/Random-50-100-6-2.txt
- MOSP_Instances/Chu_Stuckey/Random-50-100-6-3.txt
- MOSP_Instances/Chu_Stuckey/Random-50-100-6-4.txt
- MOSP_Instances/Chu_Stuckey/Random-50-100-6-5.txt
- MOSP_Instances/Chu_Stuckey/Random-50-100-8-1.txt
- MOSP_Instances/Chu_Stuckey/Random-50-100-8-2.txt
- MOSP_Instances/Chu_Stuckey/Random-50-100-8-3.txt
- MOSP_Instances/Chu_Stuckey/Random-50-100-8-4.txt
- MOSP_Instances/Chu_Stuckey/Random-50-100-8-5.txt
- MOSP_Instances/Chu_Stuckey/Random-50-50-10-1.txt
- MOSP_Instances/Chu_Stuckey/Random-50-50-10-2.txt
- MOSP_Instances/Chu_Stuckey/Random-50-50-10-3.txt
- MOSP_Instances/Chu_Stuckey/Random-50-50-10-4.txt
- MOSP_Instances/Chu_Stuckey/Random-50-50-10-5.txt
- MOSP_Instances/Chu_Stuckey/Random-50-50-2-1.txt
- MOSP_Instances/Chu_Stuckey/Random-50-50-2-2.txt
- MOSP_Instances/Chu_Stuckey/Random-50-50-2-3.txt
- MOSP_Instances/Chu_Stuckey/Random-50-50-2-4.txt
- MOSP_Instances/Chu_Stuckey/Random-50-50-2-5.txt
- MOSP_Instances/Chu_Stuckey/Random-50-50-4-1.txt
- MOSP_Instances/Chu_Stuckey/Random-50-50-4-2.txt
- MOSP_Instances/Chu_Stuckey/Random-50-50-4-3.txt
- MOSP_Instances/Chu_Stuckey/Random-50-50-4-4.txt
- MOSP_Instances/Chu_Stuckey/Random-50-50-4-5.txt
- MOSP_Instances/Chu_Stuckey/Random-50-50-6-1.txt
- MOSP_Instances/Chu_Stuckey/Random-50-50-6-2.txt
- MOSP_Instances/Chu_Stuckey/Random-50-50-6-3.txt
- MOSP_Instances/Chu_Stuckey/Random-50-50-6-4.txt
- MOSP_Instances/Chu_Stuckey/Random-50-50-6-5.txt
- MOSP_Instances/Chu_Stuckey/Random-50-50-8-1.txt
- MOSP_Instances/Chu_Stuckey/Random-50-50-8-2.txt
- MOSP_Instances/Chu_Stuckey/Random-50-50-8-3.txt
- MOSP_Instances/Chu_Stuckey/Random-50-50-8-4.txt
- MOSP_Instances/Chu_Stuckey/Random-50-50-8-5.txt
- MOSP_Instances/Chu_Stuckey/Random-75-75-10-1.txt
- MOSP_Instances/Chu_Stuckey/Random-75-75-10-2.txt
- MOSP_Instances/Chu_Stuckey/Random-75-75-10-3.txt
- MOSP_Instances/Chu_Stuckey/Random-75-75-10-4.txt
- MOSP_Instances/Chu_Stuckey/Random-75-75-10-5.txt
- MOSP_Instances/Chu_Stuckey/Random-75-75-2-1.txt
- MOSP_Instances/Chu_Stuckey/Random-75-75-2-2.txt
- MOSP_Instances/Chu_Stuckey/Random-75-75-2-3.txt
- MOSP_Instances/Chu_Stuckey/Random-75-75-2-4.txt
- MOSP_Instances/Chu_Stuckey/Random-75-75-2-5.txt
- MOSP_Instances/Chu_Stuckey/Random-75-75-4-1.txt
- MOSP_Instances/Chu_Stuckey/Random-75-75-4-2.txt
- MOSP_Instances/Chu_Stuckey/Random-75-75-4-3.txt
- MOSP_Instances/Chu_Stuckey/Random-75-75-4-4.txt
- MOSP_Instances/Chu_Stuckey/Random-75-75-4-5.txt
- MOSP_Instances/Chu_Stuckey/Random-75-75-6-1.txt
- MOSP_Instances/Chu_Stuckey/Random-75-75-6-2.txt
- MOSP_Instances/Chu_Stuckey/Random-75-75-6-3.txt
- MOSP_Instances/Chu_Stuckey/Random-75-75-6-4.txt
- MOSP_Instances/Chu_Stuckey/Random-75-75-6-5.txt
- MOSP_Instances/Chu_Stuckey/Random-75-75-8-1.txt
- MOSP_Instances/Chu_Stuckey/Random-75-75-8-2.txt
- MOSP_Instances/Chu_Stuckey/Random-75-75-8-3.txt
- MOSP_Instances/Chu_Stuckey/Random-75-75-8-4.txt
- MOSP_Instances/Chu_Stuckey/Random-75-75-8-5.txt
- MOSP_Instances/Faggioli_Bentivoglio/
- MOSP_Instances/Faggioli_Bentivoglio/Dataset_Description - Faggioli_Bentivoglio.txt
- MOSP_Instances/Faggioli_Bentivoglio/p1010n1.txt
- MOSP_Instances/Faggioli_Bentivoglio/p1010n10.txt
- MOSP_Instances/Faggioli_Bentivoglio/p1010n2.txt
- MOSP_Instances/Faggioli_Bentivoglio/p1010n3.txt
- MOSP_Instances/Faggioli_Bentivoglio/p1010n4.txt
- MOSP_Instances/Faggioli_Bentivoglio/p1010n5.txt
- MOSP_Instances/Faggioli_Bentivoglio/p1010n6.txt
- MOSP_Instances/Faggioli_Bentivoglio/p1010n7.txt
- MOSP_Instances/Faggioli_Bentivoglio/p1010n8.txt
- MOSP_Instances/Faggioli_Bentivoglio/p1010n9.txt
- MOSP_Instances/Faggioli_Bentivoglio/p1020n1.txt
- MOSP_Instances/Faggioli_Bentivoglio/p1020n10.txt
- MOSP_Instances/Faggioli_Bentivoglio/p1020n2.txt
- MOSP_Instances/Faggioli_Bentivoglio/p1020n3.txt
- MOSP_Instances/Faggioli_Bentivoglio/p1020n4.txt
- MOSP_Instances/Faggioli_Bentivoglio/p1020n5.txt
- MOSP_Instances/Faggioli_Bentivoglio/p1020n6.txt
- MOSP_Instances/Faggioli_Bentivoglio/p1020n7.txt
- MOSP_Instances/Faggioli_Bentivoglio/p1020n8.txt
- MOSP_Instances/Faggioli_Bentivoglio/p1020n9.txt
- MOSP_Instances/Faggioli_Bentivoglio/p1030n1.txt
- MOSP_Instances/Faggioli_Bentivoglio/p1030n10.txt
- MOSP_Instances/Faggioli_Bentivoglio/p1030n2.txt
- MOSP_Instances/Faggioli_Bentivoglio/p1030n3.txt
- MOSP_Instances/Faggioli_Bentivoglio/p1030n4.txt
- MOSP_Instances/Faggioli_Bentivoglio/p1030n5.txt
- MOSP_Instances/Faggioli_Bentivoglio/p1030n6.txt
- MOSP_Instances/Faggioli_Bentivoglio/p1030n7.txt
- MOSP_Instances/Faggioli_Bentivoglio/p1030n8.txt
- MOSP_Instances/Faggioli_Bentivoglio/p1030n9.txt
- MOSP_Instances/Faggioli_Bentivoglio/p1040n1.txt
- MOSP_Instances/Faggioli_Bentivoglio/p1040n10.txt
- MOSP_Instances/Faggioli_Bentivoglio/p1040n2.txt
- MOSP_Instances/Faggioli_Bentivoglio/p1040n3.txt
- MOSP_Instances/Faggioli_Bentivoglio/p1040n4.txt
- MOSP_Instances/Faggioli_Bentivoglio/p1040n5.txt
- MOSP_Instances/Faggioli_Bentivoglio/p1040n6.txt
- MOSP_Instances/Faggioli_Bentivoglio/p1040n7.txt
- MOSP_Instances/Faggioli_Bentivoglio/p1040n8.txt
- MOSP_Instances/Faggioli_Bentivoglio/p1040n9.txt
- MOSP_Instances/Faggioli_Bentivoglio/p1050n1.txt
- MOSP_Instances/Faggioli_Bentivoglio/p1050n10.txt
- MOSP_Instances/Faggioli_Bentivoglio/p1050n2.txt
- MOSP_Instances/Faggioli_Bentivoglio/p1050n3.txt
- MOSP_Instances/Faggioli_Bentivoglio/p1050n4.txt
- MOSP_Instances/Faggioli_Bentivoglio/p1050n5.txt
- MOSP_Instances/Faggioli_Bentivoglio/p1050n6.txt
- MOSP_Instances/Faggioli_Bentivoglio/p1050n7.txt
[truncated: 279 more entries]
