# Supplementary material for: A PageRank-based heuristic for the minimization of open stacks problem
Source: PLoS One. 2018 Aug 30;13(8):e0203076. doi: 10.1371/journal.pone.0203076 (PMC6117050; doi:10.1371/journal.pone.0203076)
Supplement: S1 Dataset — Contains the files and links to get the datasets used in the experiments. (ZIP) [file pone.0203076.s002.zip › MOSP_Instances/Challenge/NWRS1.txt]

20 10
0 0 0 0 1 1 0 1 0 0
0 0 0 1 0 0 0 0 0 0
1 0 0 1 0 0 0 0 0 0
0 1 0 0 0 0 1 0 0 0
1 0 1 0 0 0 0 0 0 0
0 1 0 0 0 0 0 0 1 0
0 1 0 0 0 0 1 0 1 0
0 0 0 0 1 0 0 0 1 1
0 0 0 0 0 1 0 1 0 0
1 0 0 1 0 0 0 0 0 0
1 0 1 1 0 0 0 0 0 0
0 0 0 0 0 1 0 0 0 0
0 0 0 1 0 0 0 0 0 0
0 0 0 0 0 0 0 0 1 1
0 0 0 0 1 0 0 1 0 1
0 0 0 0 1 0 0 0 0 1
1 0 1 0 0 0 1 0 0 0
0 0 1 0 0 0 1 0 0 0
0 1 1 0 0 0 1 0 0 0
0 1 0 0 0 0 0 0 1 1
